# Supplementary material for: What is open peer review? A systematic review
Source: F1000Res. 2017 Aug 31;6:588. Originally published 2017 Apr 27. [Version 2] doi: 10.12688/f1000research.11369.2 (PMC5437951; doi:10.12688/f1000research.11369.2)
Supplement: Supplementary file 1 [file f1000research-6-13517-s0000.tgz]

Archive with 1 entries (1 files):
- 39484ada-5717-48f0-a4bf-2b4d0c188339.doc
