# Supplementary material for: What is open peer review? A systematic review
Source: F1000Res. 2017 Aug 31;6:588. Originally published 2017 Apr 27. [Version 2] doi: 10.12688/f1000research.11369.2 (PMC5437951; doi:10.12688/f1000research.11369.2)
Supplement: Supplementary file 2 [file f1000research-6-13517-s0001.tgz]

Archive with 1 entries (1 files):
- 913a1ac5-bbdf-4a4b-8b03-8da8b47927cb.doc
